# Supplementary material for: Autophagy modulates tenogenic differentiation of cartilage-derived stem cells in response to mechanical tension via FGF signaling
Source: Stem Cells Transl Med. 2024 Nov 29;14(2):szae085. doi: 10.1093/stcltm/szae085 (PMC11878763; doi:10.1093/stcltm/szae085)
Supplement: szae085_suppl_Supplementary_Figure_S1-5_S7 [file szae085_suppl_supplementary_figure_s1-5_s7.xlsx]

## Sheet: Figure.1
Fig. 1C Relative Gene expression
	CT (Cycle Threshold) Value								Relative Gene Expression
Group/Gene	Gapdh	Col2a1	Col3a1	Scx	Sox9	Tnc	Tnmd		Col2a1	Col3a1	Scx	Sox9	Tnc	Tnmd
0h	16.5515	21.2421	17.8847	24.7903	21.183	25.6105	29.6617		1.05786	0.905936	1.01369	1.04333	1.15494	0.515613
0h	16.5312	21.5391	17.7814	24.8824	21.217	25.9078	28.3204		0.848998	0.959502	0.937647	1.00478	0.926722	1.28822
0h	16.5346	21.1779	17.5431	24.7244	21.2984	25.9243	28.4307		1.09314	1.13456	1.04866	0.95189	0.918339	1.19616
24h	16.0609	23.336	18.404	23.8586	21.2731	22.8676	28.6552		0.176373	0.449867	1.37621	0.697639	5.50295	0.737302
24h	16.1506	23.2404	18.3006	24.1804	21.1032	22.6176	28.5878		0.200539	0.514289	1.17172	0.835097	6.96363	0.822091
24h	15.9934	23.1706	18.2222	24.0596	21.2088	22.882	28.239		0.188758	0.486977	1.14256	0.696097	5.19909	0.938916
48h	16.1037	25.2179	16.4335	24.1518	21.818	24.871	27.1697		0.0492926	1.81607	1.15696	0.492555	1.41383	2.12667
48h	16.1896	24.9815	16.3375	23.9603	21.7417	24.7954	27.2385		0.061635	2.06019	1.40224	0.551187	1.5812	2.152
48h	16.2181	24.879	16.4834	24.1955	21.6607	24.8932	26.8627		0.0674942	1.89918	1.2151	0.594676	1.50713	2.84808
72h	16.199	25.7546	18.1003	24.4444	21.68	25.3093	27.5445		0.0363025	0.611053	1.00905	0.579026	1.11467	1.75216
72h	16.3107	25.5816	18.1799	24.0828	21.6505	25.2631	27.6754		0.0442207	0.624761	1.40076	0.638527	1.24353	1.72886
72h	16.2326	25.5487	18.0924	24.0354	21.756	25.3178	27.6052		0.0428574	0.628888	1.37136	0.562263	1.13416	1.71952
96h	17.4877	22.5946	19.9357	25.099	20.8029	29.3336	28.6622		0.792679	0.418312	1.56594	2.59815	0.167351	1.97249
96h	17.4967	22.4674	19.6652	25.2405	20.8074	29.3858	28.8943		0.871178	0.507725	1.4286	2.60625	0.16241	1.68994
96h	17.4906	22.5847	19.8204	24.9906	20.8217	29.2944	28.856		0.799773	0.454013	1.69159	2.56962	0.172298	1.72808
Fig. 1G Relative Gene expression
	CT (Cycle Threshold) Value								Relative Gene Expression
Group/Gene	Gapdh	Col2a1	Col3a1	Scx	Sox9	Tnc	Tnmd		Col2a1	Col3a1	Scx	Sox9	Tnc	Tnmd
0h	17.8787	20.4383	18.478	23.6302	22.7182	30.252	25.895		1.03891	0.906341	0.961512	0.988632	0.822526	1.00051
0h	17.9576	20.5535	18.288	23.5929	22.715	29.946	25.8237		1.01308	1.09208	1.04217	1.04658	1.07401	1.1103
0h	17.8631	20.5549	18.3184	23.5633	22.7379	29.8125	26.0496		0.948007	1.00158	0.996315	0.964789	1.10347	0.889193
24h	16.5916	22.2905	16.8631	22.0103	25.6779	25.9195	23.9231		0.117911	1.13761	1.21101	0.0520757	6.79035	1.60834
24h	16.6054	22.2661	16.7957	22.0621	25.6447	25.9963	24.2994		0.121076	1.20345	1.1795	0.0538	6.50018	1.25092
24h	16.6337	22.482	16.777	21.9812	25.6846	26.0582	24.9921		0.106318	1.24335	1.27225	0.0533728	6.35066	0.789306
48h	16.5659	20.5666	17.4513	20.5352	22.309	25.9103	21.5384		0.382624	0.743325	3.30717	0.52849	6.7133	8.25091
48h	16.5396	20.4846	17.194	20.5742	22.3304	25.7724	22.6507		0.397702	0.872427	3.16092	0.511332	7.25339	3.74761
48h	16.616	20.51	17.4264	20.452	22.3235	26.0621	22.7658		0.411995	0.783008	3.62737	0.541701	6.25665	3.64854
72h	16.9923	22.1862	16.6085	21.7794	22.5039	26.4188	22.6377		0.161068	1.97686	1.95127	0.627652	7.71049	5.17292
72h	17.0539	22.2821	16.6717	21.6997	22.5212	26.1957	23.0957		0.163406	1.78967	2.06926	0.639833	7.7255	3.93208
72h	17.0111	22.1403	16.6533	21.7847	22.5213	26.0579	23.1191		0.175005	1.75962	1.89381	0.621072	8.25096	3.75562
96h	17.0473	22.8103	17.0703	23.0401	22.5946	26.9765	24.9572		0.112788	1.3514	0.813389	0.605304	4.47584	1.0771
96h	17.0058	22.7736	17.0025	23.1037	22.596	26.7961	24.6831		0.112413	1.37636	0.756275	0.58758	4.92839	1.26558
96h	17.0133	22.8464	16.8129	23.0185	22.6527	26.7799	24.9368		0.107439	1.57776	0.806462	0.567877	5.0099	1.06703

## Sheet: Figure.2
Fig.2E Normalized Protein Expression
Protein/Group	Con			Ten			Ten+Rap			Ten+CQ
P62	0.939408	1.02187	1.03872	2.32077	2.24086	2.42317	2.14728	2.11965	2.05937	5.31892	5.50468	5.11168
LC3 II/LC3 I	0.318575	0.229118	0.372091	0.384473	0.40787	0.372923	0.2945	0.275386	0.237867	1.34629	1.30154	1.16645
Fig. 2F Relative Gene expression
	CT (Cycle Threshold) Value								Relative Gene Expression
Group/Gene	Gapdh	Col2a1	Col3a1	Scx	Sox9	Tnc	Tnmd		Col2a1	Col3a1	Scx	Sox9	Tnc	Tnmd
Control	17.5776	17.9968	17.9615	24.7311	20.4309	28.0979	24.5803		1.00052	1.00513	1.01443	0.982017	1.1116	0.9607
Control	17.4466	17.8873	17.9088	24.7378	20.3211	28.0167	24.2965		0.985726	0.952081	0.92207	0.967752	1.07396	1.06811
Control	17.5485	17.9487	17.8793	24.6338	20.3049	28.5176	24.5356		1.01376	1.04279	1.0635	1.05023	0.814443	0.97119
Ten+CQ	18.5008	20.5217	16.7324	24.4302	23.1392	27.6888	22.317		0.329482	4.44543	2.33609	0.290162	2.51816	9.10423
Ten+CQ	18.3272	20.5991	16.8809	24.2921	23.1499	27.6123	22.6071		0.28104	3.7542	2.50771	0.259138	2.43692	5.93806
Ten+CQ	18.3622	20.7368	16.8663	24.1842	23.0723	27.6751	22.2217		0.254481	3.54728	2.40045	0.258164	3.15186	8.74003
Ten+RAP	17.5901	17.4558	16.8595	25.516	20.7759	28.6415	23.1244		1.46767	2.16519	0.58545	0.794144	0.692079	0.303947
Ten+RAP	17.6237	17.5058	16.7974	25.3061	20.7894	28.5799	23.215		1.47289	2.44266	0.762486	0.817163	0.765212	0.402922
Ten+RAP	17.6334	17.5138	16.8119	25.3435	20.0491	28.7144	23.2975		1.43384	2.22275	0.648526	1.26638	0.925411	0.286265
TEN	17.9862	18.7299	16.947	24.7409	20.7347	28.1535	23.4546		0.798559	2.68154	1.31834	1.07536	1.27728	1.04676
TEN	17.9795	18.7439	17.0892	24.6605	20.8814	28.2285	23.5138		0.799011	2.55336	1.52641	0.981118	1.24927	1.04029
TEN	18.0513	18.7806	16.9724	24.6855	20.8457	28.4297	23.4807		0.796059	2.65696	1.36707	0.97401	1.50603	1.17664

## Sheet: Figure.3
Fig. 3A Relative Gene expression
	CT (Cycle Threshold) Value												Relative Gene Expression
Group/Gene	Gapdh	BMP2	BMP4	Fgf2	Fgfr1	Fgfr2	Gdf5	Gdf6	Gdf7	Smad2	Tgfb2		BMP2	BMP4	Fgf2	Fgfr1	Fgfr2	Gdf5	Gdf6	Gdf7	Smad2	Tgfb2
Control	17.5776	29.1339	27.1639	24.0443	24.0992	24.7547	25.1447	25.2453	30.2108	26.7092	25.8495		0.858611	1.00142	1.04111	1.01149	1.02384	1.03394	0.927111	0.743586	1.01184	0.981438
Control	17.4466	28.838	27.225	23.9975	24.1075	24.681	25.1932	24.9929	29.4746	26.7048	25.6959		0.962685	0.876648	0.982138	0.918413	0.984066	0.913031	1.00858	1.13121	0.926878	0.996947
Control	17.5485	28.6477	26.9709	24.1073	23.9888	24.7711	25.0893	25.0171	29.5841	26.6113	25.7625		1.1787	1.12193	0.976756	1.0701	0.99209	1.05303	1.06431	1.1252	1.06128	1.02162
Ten+CQ	18.5008	30.6704	30.0879	22.8769	24.7496	23.4782	23.8128	26.9128	29.9277	27.91	26.4229		0.653716	0.249869	4.25947	1.20815	4.59377	4.7739	0.317551	2.30756	0.824942	1.27436
Ten+CQ	18.3272	30.4296	30.4811	22.9166	24.8936	23.3353	23.761	26.7355	29.6006	28.1956	26.2758		0.610867	0.192706	3.89472	1.06775	4.6791	4.96852	0.337864	1.68721	0.655094	1.23175
Ten+CQ	18.3622	30.4481	30.2407	22.8936	24.7697	23.2935	23.884	26.8927	29.7963	28.0649	26.4833		0.504654	0.182248	4.07665	1.02305	4.89495	4.05282	0.28906	1.51733	0.641735	1.06658
Ten+RAP	17.5901	29.6364	30.0083	23.9637	23.9488	24.055	22.7345	26.4998	28.6609	28.5165	25.7861		0.712038	0.140453	1.06669	1.11958	1.63833	5.36203	0.794863	2.95352	0.288208	1.05407
Ten+RAP	17.6237	29.3146	30.0024	24.045	23.9137	23.9753	22.7477	25.8593	28.8758	28.0386	25.8259		0.812488	0.164899	1.09399	1.29318	1.84389	6.15839	1.00986	1.71225	0.448509	1.03319
Ten+RAP	17.6334	29.7495	29.992	24.0716	23.9207	23.9758	22.6766	26.1576	28.7945	28.2347	25.8203		0.494209	0.130661	1.08726	1.11193	1.84072	5.64773	0.797339	1.83354	0.344258	1.019
Ten	17.9862	29.6738	30.5243	24.2492	24.1972	24.202	23.0299	26.4671	28.9693	28.5924	26.0546		0.913014	0.129249	1.15171	1.24025	1.94706	5.74962	0.569135	3.13853	0.359834	1.15151
Ten	17.9795	29.9315	27.6836	24.361	24.1186	24.2895	23.126	26.4641	28.9581	28.6924	25.9215		0.677986	1.05278	1.12452	1.43574	1.89772	6.06293	0.521813	2.06951	0.364801	1.23739
Ten	18.0513	29.6329	30.2922	24.2781	24.1994	24.2534	23.103	26.292	29.0715	29.0289	26.035		0.715813	0.141762	1.25875	1.22455	2.02866	5.61403	0.585595	2.02149	0.265206	1.17308
Fig. 3G Relative Gene expression
	CT (Cycle Threshold) Value										CT (Cycle Threshold) Value
Group/Gene	Gapdh	Col2a1	Col3a1	Fgf2	Fgfr2	Scx	Tnmd	Tnc	Sox9		Col2a1	Col3a1	Fgf2	Fgfr2	Scx	Tnmd	Tnc	Sox9
Control	16.0425	18.8002	18.894	24.325	24.2581	23.8795	27.1294	29.9132	20.3118		0.991173	1.09779	1.04856	1.11661	1.06574	1.00734	1.08358	1.08202
Control	15.9716	18.6387	18.9965	24.2366	24.4561	23.9262	27.0331	29.7773	20.351		1.05542	0.973453	1.06136	0.926699	0.982337	1.02525	1.13352	1.00254
Control	15.9221	18.7358	19.0147	24.4409	24.3606	23.922	27.0673	30.2616	20.4325		0.953409	0.928756	0.890086	0.956691	0.951924	0.967409	0.782909	0.915437
Ten	16.7118	20.057	19.9152	24.4817	24.2168	23.1677	25.7495	26.7079	20.6914		0.665511	0.783523	1.4267	1.63643	2.60474	4.13886	14.6683	1.22238
Ten	16.6907	20.1879	19.8533	24.4608	24.521	23.1538	25.6973	26.7532	20.7066		0.562514	0.908998	1.40929	1.57383	2.81183	4.15513	13.3917	1.28653
Ten	16.678	20.1032	19.908	24.4507	24.2379	23.2498	25.904	26.7221	20.7155		0.654544	0.909247	1.67745	1.83864	2.69107	3.7825	19.6372	1.388
Ten+RAP	16.7402	19.9813	18.9444	25.7514	24.845	24.1074	28.8672	28.1669	20.5669		0.715288	1.56616	0.603434	1.07981	1.38496	0.486309	5.44159	1.35904
Ten+RAP	16.7704	19.0013	18.9736	25.7619	24.779	24.9973	28.6125	28.1042	20.5426		1.35303	1.76742	0.604364	1.39071	0.82798	0.582114	5.5477	1.5232
Ten+RAP	16.7908	19.2967	18.9876	25.7926	25.0556	24.9749	28.8365	28.0151	20.558		1.23779	1.86066	0.715522	1.12795	0.88016	0.535706	8.66505	1.67394
Ten+CQ	17.1484	20.9042	17.7133	23.9757	24.0122	23.9491	24.0632	25.9579	23.0301		0.500672	4.87882	2.74193	2.55222	2.05099	18.0273	33.3877	0.327049
Ten+CQ	16.9566	20.4129	17.6333	23.9209	23.8898	23.001	24.1993	25.7199	23.0177		0.578649	5.0917	2.46339	2.93069	3.75834	14.1113	32.9532	0.311695
Ten+CQ	17.2145	20.5169	17.6997	23.7736	23.7516	23.0151	24.0544	26.695	23.1106		0.712709	6.09471	3.89025	3.73601	4.59266	19.7727	29.0235	0.382727
Ten+AZD	17.6506	19.7831	20.6012	26.3291	26.3244	24.903	26.1804	28.1051	20.9183		1.54239	0.933565	0.759956	0.727827	1.49955	5.88502	10.6749	2.00209
Ten+AZD	17.4544	19.8364	20.6106	26.3356	26.1593	24.0796	26.3256	28.5582	20.8931		1.21853	0.913009	0.652381	0.858364	2.51295	4.56393	6.50654	1.91941
Ten+AZD	17.6967	19.509	20.7364	26.2841	26.2758	24.9489	26.2757	28.4677	20.9124		2.00209	1.03747	0.953628	0.907165	1.67924	5.92276	11.8647	2.45344
Ten+CQ+AZD	17.5779	21.0688	21.7563	26.3086	25.6869	24.5564	26.108	27.1287	21.5217		0.601568	0.398602	0.732932	1.07662	1.81319	5.88404	19.9713	1.253
Ten+CQ+AZD	17.7645	21.1796	21.8775	26.2593	25.6511	24.584	26.0515	27.11	21.4201		0.595427	0.470372	0.852707	1.51346	2.19622	6.84231	22.011	1.65144
Ten+CQ+AZD	17.7661	21.2622	21.8495	26.2631	25.815	24.4908	26.061	27.9712	21.2836		0.623159	0.503237	1.01529	1.31008	2.42038	7.21191	17.5635	1.99028

## Sheet: Figure.4
Figure.4G Histological scores
Score/Group	Control				Rap					CQ					CQ+AZD
Fiber Structure	1	2	2	2	2	3	3	3	3	3	1	1	0	1	1	3	3	2	3	3
Fiber Arrangement	2	2	1	2	2	3	3	3	3	3	1	0	1	2	1	3	2	2	3	3
Nuclei Roundness	1	2	1	1	1	2	3	3	3	3	1	0	1	0	0	3	3	3	3	3
Cell Density	1	1	2	1	1	2	1	2	1	1	1	2	1	1	1	2	1	1	1	1
Heterotopic Ossification	1	2	1	2	2	3	3	3	3	3	0	1	0	1	0	3	3	3	3	3

## Sheet: Figure.5
Figure.5D Fluorescent quantification of positive stained Tnc, Osx, and Col X in the ZsGreen+ area of each group
Score/Group	Control				Rap					CQ					CQ+AZD
Osx+/ZsG+ (Area %)	27.3547	25.797	26.7665	20.4539	30.4177	29.6719	45.5924	37.2406	33.8697	46.3592	4.77945	6.08099	7.91809	0.474027	0	38.4362	40.8634	31.2014	28.7523	32.1865
Col X/ZsG+ (Area %)	32.4936	37.5929	34.4537	32.2478	26.6036	60.8984	52.3499	45.1686	53.7958	44.449	6.83859	8.01904	10.8019	0.411376	0	43.861	38.6723	45.8057	35.593	48.5404
Tnc+/ZsG+ (Area %)	59.9708	52.5294	51.4249	47.0863	50.5626	34.941	44.5461	43.7973	48.7731	46.0164	79.3597	75.1955	78.4739	67.4093	71.4183	44.1631	43.0586	35.5555	50.2321	43.684

## Sheet: Figure.7
Figure.7C Histological scores
Score/Group	Control				Rap					CQ					CQ+AZD
Fiber Structure	1	2	3	2	2	2	3	2	3	3	1	2	1	1	2	3	3	2	3	2
Fiber Arrangement	2	2	3	2	2	3	3	3	3	3	1	2	1	2	1	2	3	2	3	2
Nuclei Roundness	1	3	3	2	2	3	2	3	3	3	1	2	1	2	1	3	1	3	2	3
Cell Density	3	2	2	2	2	3	3	3	3	3	2	2	1	3	2	3	3	2	3	3
Heterotopic Ossification	1	2	1	1	2	2	3	2	3	3	0	1	0	0	0	2	1	2	2	3
Figure.7D Histological scores
Score/Group	Control				Rap					CQ					CQ+AZD
Fiber Structure	1	2	1	2	2	3	2	3	3	3	1	0	1	1	0	3	3	2	3	2
Fiber Arrangement	2	1	2	3	2	3	2	3	2	3	1	0	1	1	0	2	3	2	2	3
Nuclei Roundness	1	1	2	1	1	1	3	3	2	1	1	0	0	0	0	2	1	2	2	3
Cell Density	1	1	0	1	1	2	1	2	1	2	0	0	1	0	0	2	1	2	0	1
Heterotopic Ossification	1	2	3	2	1	2	3	2	2	3	0	0	0	0	0	3	2	2	3	3
